# Supplementary material for: Radotinib Decreases Prion Propagation and Prolongs Survival Times in Models of Prion Disease
Source: Int J Mol Sci. 2023 Jul 31;24(15):12241. doi: 10.3390/ijms241512241 (PMC10419185; doi:10.3390/ijms241512241)
Supplement: Supplementary file 1 [file ijms-24-12241-s001.zip]

Archive with 1 entries (1 files):
- ijms-2489475-supplementary.pdf
